# Supplementary material for: Continental Island Formation and the Archaeology of Defaunation on Zanzibar, Eastern Africa
Source: PLoS One. 2016 Feb 22;11(2):e0149565. doi: 10.1371/journal.pone.0149565 (PMC4763145; doi:10.1371/journal.pone.0149565)
Supplement: S1 Table — (XLSX) [file pone.0149565.s004.xlsx]

## Sheet: S1 Table
S1 Table. Taxonomic representation at Kuumbi Cave Trench 10			P1a		P1b		P2		P3		P4
Class	Order/Family	Taxonomic Attribution	NISP	MNI	NISP	MNI	NISP	MNI	NISP	MNI	NISP	MNI
Aves	Galliformes	Numida meleagris (helmeted guinea fowl)	1	1
		Galliformes indet.					2	1	1	1
		Cf. Galliformes			4	1
	Indeterminate	Bird indet.			4	1	6	-	2	1
		Small bird indet.			2	1	1	1	1	1
Mammalia	Artiodactyla/Bovidae	Neotragus moschatus (suni)	2	1	13	4	3	2	12	7	2	1
		Neotragini Cf. Neotragus moschatus (suni)							7	-
		Neotragini Cf. Raphicerus campestris (steenbok)					3	1	1	1
		Cephalophus monticola (blue duiker)	4	2	13	4					4	2
		Cephalophus adersi (Ader's duiker)			1	1			1	1
		Smaller cephalophini (blue or Ader's duiker)	2	-	13	4	16	4	101	3
		Bovid Size 1 (dik-dik to duiker-sized)	55	3	456	10	226	2	666	10	35	-
		Sylvicapra grimmia (bush duiker)			5	2	3	1
		Cf. Sylvicapra grimmia (bush duiker)			5	-			1	1
		Larger cephalophini (Ader's or bush duiker)			8	-			1	-
		Bovid Size 1-2 (bush duiker, oribi, Thomson's gazelle sized)	1	-	4	-	13	-	12	-	1	1
		Bovid Size 2 Cf. Gazella thomsoni (Thomson's gazelle)					1	1	1	1
		Bovid Size 2 (caprine to bushbuck size)	1	1	6	1	2	-	44	2	2	-
		Tragelaphus scriptus (bushbuck)							3	1
		Cf. Tragelaphus scriptus (bushbuck)							1	-
		Redunca redunca (reedbuck)							6	1
		Cf. Redunca redunca (reedbuck)							1	-	1	1
		Bovid Size 2-3 (reedbuck-sized)			1	1	3	1	6	-
		Cf. Kobus defassa (waterbuck)							7	1
		Bovid Size 3 (waterbuck size)					5	1	8	-	4	1
		Bovid Size 3 Aff. Bos taurus (cattle)	1	1	4	1
		Bovid Size 3-4 (waterbuck to buffalo size)							1	-
		Syncerus caffer (buffalo)							2	1
	Artiodactyla/Suidae	Potamochoerus lavartus (bushpig)	1	1	8	1	7	1	6	1	2	1
		Suid indet.			1	-	1	-	10	-	1	-
	Carnivora/Felidae	Panthera pardus (leopard)			3	1			3	1	5	1
	Carnivora/Herpestidae	Herpestes sangineus (slender mongoose)			4	1	1	1
		Cf. Ichneumia albicauda (white-tailed mongoose)							1	1	1	1
		Herpestidae (mongoose) indet.			3	-
	Carnivora/Vivveridae	Viverra civetta (African civet)					2	1
		Cf. Viverra civetta (African civet)							3	1
		Cf. Genetta sp. (Genet)			1	1
	Carnivora/Indeterminate	Small carnivore			1	-	1	-	1	-
	Chiroptera	Pteropodidae (fruit bats and flying foxes)	1	1	25	9	4	1	10	2	14	3
	Hyracoidea	Dendrohyrax validus (tree hyrax)	20	2	228	18	53	6	108	8	25	5
	Lagomorpha/Leporidae	Lepus sp. (hare)			1	1	2	1
	Macroscelidea	Rhynchocyon or Petrodomus (giant elephant shrew)			8	2	2	1	1	1
	Perissodactyla/Equidae	Equid Cf. Equus quagga burchelli (Burchell's zebra)			6	2	7	2	55	2	2	1
		Aff. equid							27	-
	Primata	Homo sapiens (human)			1	1	2	2	1	1
		Cercopithecinae (vervet or blue monkey)	14	2	127	10	96	4	18	2	1	1
		Procolobus kirkii (Zanzibar red colobus monkey)	2	1	17	2	3	1	3	1
		Cf. Procolobus kirkii (Zanzibar red colobus monkey)			3	-			4	-
		Colobus or large cercopithecine monkey	16	-	79	-	14	-	12	-	5	-
		Otolemur crassicaudatus (greater galago)	1	1	13	5			2	1
		Galago zanzibaricus (Zanzibar bushbaby)			5	2	2	1	2	1	2	1
		Galagidae (Otolemur or Galago)			6	-
	Rodentia	Cricetomys gambianus (giant pouched rat)	7	2	51	5	19	3	13	2	1	1
		Cf. Cricetomys gambianus (giant pouched rat)			3	-	2	-	3	-
		Hystrix cristata (porcupine)					2	2
		Medium-to-large rodent			6	-
		Sciuridae (squirrel)	1	1	2	1	2	1	1	1
		Small rodent Cf. Muridae (gerbils, rats and mice)			1	1	12	2	103	19	17	7
	Soricomorpha	Crocidura sp. (musk shrew)							1	1
	Indeterminate	Small primate or carnivore			2	-	2	-	8	-	1	-
		Micromammal			2	-	3	-	52	7
		Mammal Size 0.5 (hyrax-sized)	8	-	223	-	96		65	-	4	-
		Mammal Size 0.5-1 (hyrax/duiker-sized)	7	-	408	-	254		662	-
		Mammal Size 1 (suni/duiker-sized)	6	-	414	-	133		249	-	11	-
		Mammal Size 1-2 (bush duiker-sized)			16	-	41		250	-	1	-
		Mammal Size 2 (bushbuck/bushpig-sized)			34	-	32		76	-	3	-
		Mammal Size 2-3			17	-	16		71	-	3	-
		Mammal Size 3 (waterbuck-sized)			5	-	12		46	-	3	-
		Mammal Size 3-4			9	-	27		77	-	1	-
		Mammal Size 4							5	-
Reptilia
	Squamata/Agamidae	Small lizard, Aff. Agama agama (rock agama)			2	1
	Squamata/Serpentes	Snake indet.			25	2	35	3	28	2
	Squamata/Varanidae	Varanus niloticus (Nile monitor)					5	1
		Reptile Aff. Varanus sp. (monitor lizard)					2	-
	Testudines/Cheloniidae	Chelonia mydas (green sea turtle)			1	1	2	1
	Testudines/Testudinidae	Testudinae (tortoise or terrapin) indet.			4	1
	Indeterminate	Reptile indet.	1	1	3	-
Indeterminate
	Indeterminate	Small animal indet.	5	-	5	-	1	-	4	-
TOTAL			157	21	2312	99	1179	50	2867	88	152	28
*Microfauna not analysed in Phase 1; it was noted that a large amount of fresh-looking microfauna was found in contexts 1001-1002
